# Supplementary material for: A Real-Time Embedded System for Driver Drowsiness Detection Based on Visual Analysis of the Eyes and Mouth Using Convolutional Neural Network and Mouth Aspect Ratio
Source: Sensors (Basel). 2024 Sep 27;24(19):6261. doi: 10.3390/s24196261 (PMC11479241; doi:10.3390/s24196261)
Supplement: Supplementary file 1 [file sensors-24-06261-s001.zip]

Archive with 1 entries (1 files):
- test-system.mp4
